# Supplementary material for: Catalytic Hydrogen Evolution of NaBH4 Hydrolysis by Cobalt Nanoparticles Supported on Bagasse-Derived Porous Carbon
Source: Nanomaterials (Basel). 2021 Nov 30;11(12):3259. doi: 10.3390/nano11123259 (PMC8708045; doi:10.3390/nano11123259)
Supplement: Supplementary file 1 [file nanomaterials-11-03259-s001.zip]

Archive with 1 entries (1 files):
- nanomaterials-1481763-supplementary.pdf
